# Supplementary material for: Characterization of the Proteome of Cytoplasmic Lipid Droplets in Mouse Enterocytes after a Dietary Fat Challenge
Source: PLoS One. 2015 May 18;10(5):e0126823. doi: 10.1371/journal.pone.0126823 (PMC4436333; doi:10.1371/journal.pone.0126823)
Supplement: S1 Table — (XLSX) [file pone.0126823.s001.xlsx]

## Sheet: CLD protoemic profile
LFQ intensity sample1_MS	LFQ intensity sample2_MS	LFQ intensity sample3_MS	LFQ intensity sample4_MS	Average LFQ intensity	Uniprot IDs	Gene name	Protein names
24.5971	26.4469	25.7062	25.1193	25.4674	Q9DBG5	Plin3	Perilipin-3
26.3113	24.2954	24.0348	26.3886	25.2575	Q3UBQ4	Actb	Putative uncharacterized protein
23.7016	26.1772	25.5375	23.9093	24.8314	Q3URP6	P4hb	Protein disulfide-isomerase
23.4244	25.2887	25.9541	23.4483	24.5289	Q9DBN0	Apoa4	Apolipoprotein A-IV
25.4335	23.3415	22.4748	25.6001	24.2125	Q8CEJ4	Vil1	Villin-1
24.4037	23.4289	23.7021	24.511	24.0114	Q9CQW5	Lgals2	Galectin-2
22.4232	25.0929	25.2337	22.8871	23.9092	Q8VDN2	Atp1a1	Sodium/potassium-transporting ATPase subunit alpha-1
22.8303	25.236	24.6839	22.7206	23.8677	Q99L04	Dhrs1	Dehydrogenase/reductase SDR family member 1
24.5933	22.9019	22.9983	24.7099	23.8009	Q3UDS0	Hspa8	Heat shock cognate 71 kDa protein
22.3341	25.2584	24.5259	22.9401	23.7646	O08601	Mttp	Microsomal triglyceride transfer protein large subunit
24.1318	23.2346	23.1336	24.0523	23.6381	P16858	Gapdh	Glyceraldehyde-3-phosphate dehydrogenase
21.9146	24.2621	24.6471	22.6455	23.3673	Q3V2G1	Apoa1	Apolipoprotein A-I
24.2633	22.8151	22.1766	24.2136	23.3671	Q5SVY2	Ppia	Peptidyl-prolyl cis-trans isomerase
22.0286	24.4115	24.3289	22.4683	23.3093	Q9DC41	Hspa5	78 kDa glucose-regulated protein
22.2752	24.6491	23.7353	22.4629	23.2806	Q8BK48	Ces2e	Pyrethroid hydrolase Ces2e
23.5633	23.1119	22.321	23.8933	23.2224	Q91Y97	Aldob	Fructose-bisphosphate aldolase B
23.5629	22.6599	22.6707	23.9748	23.2171	Q58E64	Eef1a1	Elongation factor 1-alpha
24.0202	22.5944	21.6043	24.3249	23.1359	P68372	Tubb4b	Tubulin beta-4B chain
23.6843	22.8582	22.6182	23.2627	23.1059	Q3V2F7	Fabp1	Fatty acid-binding protein, liver
22.0903	23.9372	23.6954	22.523	23.0615	Q9CYZ2	Tpd52	Tumor protein D52
22.6297	22.9459	23.5183	22.4837	22.8944	Q9R100	Cdh17	Cadherin-17
21.6918	23.8555	23.5667	21.9758	22.7724	P27773	Pdia3	Protein disulfide-isomerase A3
21.1167	24.4498	23.6165	21.4271	22.6525	Q9DCN2	Cyb5r3	NADH-cytochrome b5 reductase 3
23.452	22.0766	21.5395	23.4232	22.6228	P40142	Tkt	Transketolase
22.7856	22.0639	21.6788	23.6763	22.5511	Q9QWJ3	Hba	Hemoglobin subunit alpha
21.6601	23.1003	23.6869	21.7556	22.5507	Q545N7	Ckmt1	Creatine kinase U-type, mitochondrial
23.4312	21.7577	21.7606	23.1539	22.5258	Q53YP5	Fabp2	Fatty acid-binding protein, intestinal
23.3669	21.9484	21.0759	23.3148	22.4265	Q5FW97	Eno1	Alpha-enolase
23.6594	21.0959	20.7233	24.0687	22.3868	Q71LX8	Hsp90ab1	Heat shock protein HSP 90-beta
22.9137	21.8141	21.5407	22.8896	22.2895	P35700	Prdx1	Peroxiredoxin-1
23.1468	21.9806	20.7165	23.2778	22.2804	P17751	Tpi1	Triosephosphate isomerase
23.2028	21.7027	20.8919	23.2647	22.2655	Q9D1A2	Cndp2	Cytosolic non-specific dipeptidase
22.8021	21.8627	22.236	22.1166	22.2544	P62204	Calm1	Calmodulin
21.4731	23.2035	22.4852	21.6834	22.2113	Q5SW87	Rab1	Ras-related protein Rab-1A
19.9369	24.2337	24.7894	19.5338	22.1235	P56395	Cyb5a	Cytochrome b5
22.9611	21.7583	20.7905	22.8405	22.0876	P14152	Mdh1	Malate dehydrogenase, cytoplasmic
21.0344	22.9442	22.8579	21.4458	22.0706	P62806	Hist1h4a	Histone H4
22.9442	21.3189	20.8911	23.0684	22.0556	Q564E2	Ldha	L-lactate dehydrogenase
20.5138	24.1701	23.357	20.1713	22.053	P56480	Atp5b	ATP synthase subunit beta, mitochondrial
22.8282	21.469	20.805	22.871	21.9933	Q7TMN7	Anxa4	Annexin
23.0783	20.9403	19.9425	23.6558	21.9042	Q3ULT2	Actn4	Alpha-actinin-4
20.4687	23.3248	23.1385	20.6826	21.9036	Q545P0	Atp1b1	Sodium/potassium-transporting ATPase subunit beta-1
21.0303	22.9436	22.1464	21.3199	21.8601	P08249	Mdh2	Malate dehydrogenase, mitochondrial
22.6666	21.4376	20.2618	22.961	21.8317	P52480	Pkm	Pyruvate kinase isozymes M1/M2
21.38	21.8168	22.2485	21.8554	21.8252	A0AUV1	Hist1h2ah	Histone H2A
20.694	23.0534	22.6819	20.8452	21.8186	Q3UWP8	Calr	Calreticulin
20.074	23.5823	23.4211	20.1246	21.8005	Q8JZR0	Acsl5	Long-chain-fatty-acid--CoA ligase 5
20.5252	23.2437	22.5046	20.712	21.7464	Q5RKP0	Vat1	Synaptic vesicle membrane protein VAT-1 homolog
22.4359	21.1214	20.2699	22.7536	21.6452	Q9D154	Serpinb1a	Leukocyte elastase inhibitor A
21.9811	21.896	20.9479	21.748	21.6433	Q04447	Ckb	Creatine kinase B-type
23.912	20.2628	19.1551	22.6983	21.507	Q3V0K9	Pls1	Plastin-1
20.1468	22.8114	22.5444	20.3924	21.4737	Q9EQ06	Hsd17b11	Estradiol 17-beta-dehydrogenase 11
22.633	20.2978	19.9627	22.3802	21.3184	Q548W7	Dbi	Acyl-CoA-binding protein
22.3818	20.3768	19.9345	22.5275	21.3052	Q544Y7	Cfl1	Cofilin-1
21.9181	20.6556	19.2148	23.1145	21.2257	A8DUQ1	Hbb-b1	Hemoglobin subunit beta-1
22.1601	20.5258	19.8835	22.0889	21.1646	P09411	Pgk1	Phosphoglycerate kinase 1
22.1286	20.312	20.0061	21.9959	21.1106	Q58E70	Tpm3	Tpm3 protein
18.6556	23.5577	23.1422	19.0306	21.0965	Q6ZQM8	Ugt1a7c	UDP-glucuronosyltransferase 1-7C
21.9436	19.8679	19.9678	22.5679	21.0868	Q9QZ83	Actg1	Gamma actin-like protein
22.3912	20.0759	19.4858	22.2819	21.0587	P63101	Ywhaz	14-3-3 protein zeta/delta
20.1134	22.1483	21.7879	20.0695	21.0298	Q8CIM7	Cyp2d26	Cytochrome P450 2D26
21.8506	20.1136	20.1457	21.9227	21.0082	P07356	Anxa2	Annexin
21.2173	20.5232	20.9829	21.0861	20.9524	P47963	Rpl13	60S ribosomal protein L13
19.0274	22.7798	23.2915	18.6445	20.9358	P32020	Scp2	Non-specific lipid-transfer protein
21.6293	20.824	20.4137	20.8374	20.9261	Q3UKA4	Adh1	Alcohol dehydrogenase 1
22.496	19.6689	19.4994	21.7766	20.8602	O88569	Hnrnpa2b1	Heterogeneous nuclear ribonucleoproteins A2/B1
22.2102	19.7117	19.5479	21.7768	20.8117	Q01768	Nme2	Nucleoside diphosphate kinase
21.1202	20.6253	20.2449	20.803	20.6984	Q5M9N8	Rpl7	60S ribosomal protein L7
19.3004	22.2868	22.6392	18.5041	20.6826	E9Q616	Ahnak	Protein Ahnak
20.8554	20.6692	20.2062	20.8866	20.6544	P62270	Rps18	40S ribosomal protein S18
19.4381	21.7772	21.3615	19.9955	20.6431	Q91V38	Hsp90b1	Endoplasmin
19.5582	21.7455	22.5084	18.6829	20.6238	Q02819	Nucb1	Nucleobindin-1
21.2323	19.9676	20.2071	20.8062	20.5533	P99027	Rplp2	60S acidic ribosomal protein P2
21.395	19.6317	20.1499	20.9886	20.5413	Q9CZX8	Rps19	40S ribosomal protein S19
18.4889	22.9898	22.1168	18.4645	20.515	Q9WUD0	Cyp2b10	Cytochrome P450 2B10
19.6721	22.9357	20.103	19.259	20.4924	Q91WG0	Ces2c	Acylcarnitine hydrolase
21.1459	19.8133	19.2602	21.5552	20.4437	P19157	Gstp1	Glutathione S-transferase P 1
22.1113	19.0504	18.8246	21.6717	20.4145	Q6P6I7	Hnrnpa3	Heterogeneous nuclear ribonucleoprotein A3
20.7178	20.4605	19.9668	20.4029	20.387	Q3U344	Arf3	ADP-ribosylation factor 1
20.9049	20.5424	19.158	20.7856	20.3477	Q3UTZ4	Dak	Bifunctional ATP-dependent dihydroxyacetone kinase/FAD-AMP lyase (cyclizing)
22.0369	19.0154	19.409	20.6594	20.2802	Q9D6G1	Hnrnpab	Heterogeneous nuclear ribonucleoprotein A/B
21.4457	19.0982	18.7585	21.6941	20.2491	Q4FZL1	Eif4a1	Eukaryotic initiation factor 4A-I
21.1923	19.1923	19.4854	21.1014	20.2429	Q5BLK2	Rps20	40S ribosomal protein S20
20.99	19.2426	19.5945	21.1274	20.2386	Q58EA6	Rps25	40S ribosomal protein S25
21.1867	19.434	19.3393	20.7982	20.1896	Q6P9L9	Eef2	Elongation factor 2
22.5532	18.3906	18.009	21.7176	20.1676	B2M1R6	Hnrnpk	Heterogeneous nuclear ribonucleoprotein K
21.8028	19.3366	19.0814	20.3972	20.1545	Q5SQB0	Npm1	Nucleophosmin
20.1302	20.351	19.7557	20.3788	20.1539	P35980	Rpl18	60S ribosomal protein L18
17.7765	23.0889	21.642	17.9747	20.1205	Q64464	Cyp3a13	Cytochrome P450 3A13
20.7757	19.6086	18.917	21.1746	20.119	Q6P1A9	Rpl7a	60S ribosomal protein L7a
21.1667	19.1776	18.7599	21.2377	20.0855	Q9R0P5	Dstn	Destrin
20.4925	19.7793	19.6493	20.3223	20.0608	Q6NY00	Aldoa	Fructose-bisphosphate aldolase
19.2865	21.5032	19.8554	19.5893	20.0586	Q9D1G1	Rab1b	Ras-related protein Rab-1B
21.5286	19.5513	18.9569	19.9872	20.006	P24549	Aldh1a1	Retinal dehydrogenase 1
20.727	18.9607	19.4493	20.8076	19.9862	Q5M9P0	Ahcy	Adenosylhomocysteinase
20.9394	19.477	18.6473	20.7873	19.9627	Q9Z0S1	Bpnt1	3(2),5-bisphosphate nucleotidase 1
17.9555	22.3389	21.9918	17.4188	19.9262	Q8C6E3	Cat	Catalase
21.0081	18.5309	18.7703	21.238	19.8868	Q5M9L9	Rps8	40S ribosomal protein S8
18.7057	21.0083	20.9019	18.9274	19.8858	Q99JW5	Epcam	Epithelial cell adhesion molecule
21.3652	19.1586	18.7933	19.9797	19.8242	P14206	Rpsa	40S ribosomal protein SA
19.2013	19.6782	21.057	19.3551	19.8229	Q684Q6	Mpp1	55 kDa erythrocyte membrane protein
20.4003	19.2506	19.1515	20.33	19.7831	Q3UFI4	Rpl6	60S ribosomal protein L6
20.5766	18.8776	19.4021	20.1284	19.7462	Q3TG37	Slc9a3r1	Na(+)/H(+) exchange regulatory cofactor NHE-RF1
19.8257	18.7903	18.9415	21.3091	19.7167	Q9CZP6	Rps3	40S ribosomal protein S3
21.1878	21.0343	22.6116	14	19.7084	A5JUZ1	Ubc	Ubiquitin-60S ribosomal protein L40
20.3509	19.245	19.2697	19.8884	19.6885	P62082	Rps7	40S ribosomal protein S7
19.6399	20.0255	19.5126	19.2625	19.6101	Q3UQ71	Ephx2	Bifunctional epoxide hydrolase 2
20.1264	18.692	19.1534	20.4077	19.5949	Q9D8E6	Rpl4	60S ribosomal protein L4
18.6072	20.4204	20.4395	18.8286	19.5739	Q3TN39	Slc3a2	4F2 cell-surface antigen heavy chain
20.2663	19.4658	18.8717	19.6454	19.5623	Q9QWG7	Sult1b1	Sulfotransferase family cytosolic 1B member 1
21.0404	18.6358	18.6425	19.8025	19.5303	Q6NWV5	Pgam1	Phosphoglycerate mutase 1
14	23.6254	21.3123	19.1485	19.5215	Q03265	Atp5a1	ATP synthase subunit alpha, mitochondrial
20.1098	18.7636	18.6846	20.3732	19.4828	Q8VC94	Rpl11	60S ribosomal protein L11
18.8908	20.7011	19.3437	18.9674	19.4757	Q99JG3	Anxa13	Annexin A13
19.5655	19.0313	18.6017	20.6754	19.4685	P99024	Tubb5	Tubulin beta-5 chain
18.7152	21.2525	19.4354	18.3538	19.4392	Q9CYZ2	Tpd52l2	Tumor protein D54
20.2223	18.4262	19.0512	19.7941	19.3734	A2BGG7	Ybx1	Nuclease-sensitive element-binding protein 1
19.9683	18.855	18.8259	19.7821	19.3578	Q5M9M0	Rpl13a	60S ribosomal protein L13a
21.753	20.3422	14	21.3215	19.3542	O09131	Gsto1	Glutathione S-transferase omega-1
21.7208	20.037	14	21.6154	19.3433	Q8BTY3	Ppa1	Inorganic pyrophosphatase
21.5041	19.961	14	21.6233	19.2721	Q6GT24	Prdx6	Peroxiredoxin-6
14	22.8422	21.5588	18.6023	19.2508	Q91Y74	St3gal4	CMP-N-acetylneuraminate-beta-galactosamide-alpha-2,3-sialyltransferase 4
20.6276	18.4072	18.3542	19.4337	19.2057	Q9JII6	Akr1a1	Alcohol dehydrogenase [NADP(+)]
19.3373	19.2594	18.8503	19.3058	19.1882	P13707	Gpd1	Glycerol-3-phosphate dehydrogenase [NAD(+)], cytoplasmic
21.3109	19.8587	14	21.4699	19.1599	P10639	Txn	Thioredoxin
18.8159	19.5428	20.4959	17.6867	19.1353	Q5SZA3	Hist1h1c	Histone H1.2
18.278	19.2932	20.3521	18.4977	19.1052	Q6ZQM2	Ppib	Peptidyl-prolyl cis-trans isomerase
18.5809	19.6524	19.1446	18.7663	19.036	Q8VDD5	Myh9	Myosin-9
19.1353	18.3013	18.1862	19.9937	18.9041	Q9CPR4	Rpl17	60S ribosomal protein L17
19.3652	18.458	18.592	19.2006	18.904	Q4KML7	Ezr	Ezrin
21.5168	19.4306	20.4891	14	18.8591	Q08652	Rbp2	Retinol-binding protein 2
14	22.1555	20.1813	18.9993	18.834	Q09199	B4galnt2	Beta-1,4 N-acetylgalactosaminyltransferase 2
18.6319	21.3397	21.2988	14	18.8176	Q91XA2	Golm1	Golgi membrane protein 1
21.0274	19.1222	14	21.1131	18.8157	Q93092	Taldo1	Transaldolase
20.5849	19.6941	14	20.5821	18.7153	Q3UPJ3	Cltc	Clathrin heavy chain 1
19.7401	20.1871	20.9248	14	18.713	P84244	H3f3a	Histone H3
18.689	18.6901	18.6747	18.6754	18.6823	P84084	Arf5	ADP-ribosylation factor 5
20.7455	19.4559	14	20.4785	18.67	Q5HZJ8	Idh1	Isocitrate dehydrogenase [NADP]
20.5252	14	19.6367	20.4883	18.6625	Q8BT09	Rps6	40S ribosomal protein S6
20.7561	18.9563	14	20.9298	18.6606	Q9EPB4	Pycard	Apoptosis-associated speck-like protein containing a CARD
20.7358	18.7338	14	21.1689	18.6596	Q9DC49	Rps2	40S ribosomal protein S2
20.7977	18.9552	14	20.8314	18.6461	P70349	Hint1	Histidine triad nucleotide-binding protein 1
19.3263	19.9679	21.2737	14	18.642	O88312	Agr2	Anterior gradient protein 2 homolog
14	21.4578	19.9365	19.1421	18.6341	E9Q414	Apob	Apolipoprotein B-100
20.3625	19.6678	14	20.2841	18.5786	Q3TIG9	Myl6	Myosin light polypeptide 6
20.5308	18.9356	14	20.8425	18.5772	Q99PT1	Arhgdia	Rho GDP-dissociation inhibitor 1
17.933	20.0246	18.2382	17.9109	18.5267	P54310	Lipe	Hormone-sensitive lipase
19.6534	20.6651	14	19.7775	18.524	Q61425	Hadh	Hydroxyacyl-coenzyme A dehydrogenase, mitochondrial
20.4837	18.9698	14	20.6077	18.5153	Q8R0W0	Eppk1	Epiplakin
20.5858	19.134	14	20.0417	18.4404	Q921R2	Rps13	40S ribosomal protein S13
20.347	18.6878	14	20.6805	18.4288	Q545F8	Rps4x	40S ribosomal protein S4, X isoform
20.3624	19.2195	14	19.8445	18.3566	Q9DBP5	Cmpk1	UMP-CMP kinase
18.7967	19.7532	20.6997	14	18.3124	Q9JM62	Reep6	Receptor expression-enhancing protein 6
18.5919	21.1863	19.3787	14	18.2892	Q8QZR3	Ces2a	Pyrethroid hydrolase Ces2a
17.6416	19.4613	18.3105	17.7141	18.2819	P08003	Pdia4	Protein disulfide-isomerase A4
20.2522	14	19.6286	19.1226	18.2508	Q9CR57	Rpl14	60S ribosomal protein L14
19.6588	14	19.4951	19.8487	18.2507	Q3UB90	Rpl3	60S ribosomal protein L3
19.9106	18.7871	14	20.1262	18.206	Q61598	Gdi2	Rab GDP dissociation inhibitor beta
19.6818	18.9813	14	20.1594	18.2056	Q3UVJ2	Cap1	Adenylyl cyclase-associated protein
19.8789	18.6282	14	20.2001	18.1768	Q8BNF8	Vcp	Transitional endoplasmic reticulum ATPase
14	20.6385	19.1885	18.8426	18.1674	Q8BHN3	Ganab	Neutral alpha-glucosidase AB
19.5393	18.9005	14	20.2269	18.1667	Q8BP67	Rpl24	60S ribosomal protein L24
19.9445	18.3474	14	20.3361	18.157	P06745	Gpi	Glucose-6-phosphate isomerase
18.9613	20.1911	14	19.4134	18.1414	Q8K419	Lgals4	Galectin-4
14	20.8516	19.4588	18.2427	18.1383	Q3V1S6	Muc13	Mucin-13
19.7447	18.2509	14	20.2689	18.0661	Q9CSM4	Rpl27	60S ribosomal protein L27
19.7251	19.0056	14	19.3626	18.0233	Q99KL3	Pabpc1	Polyadenylate-binding protein 1
19.9366	18.047	14	19.8763	17.965	Q9WVA4	Tagln2	Transgelin-2
19.0373	19.5275	14	19.237	17.9505	Q9R111	Gda	Guanine deaminase
18.5136	19.9007	18.709	14	17.7808	P61750	Arf4	ADP-ribosylation factor 4
19.2663	18.4009	14	19.4276	17.7737	Q3UJS5	Rps14	40S ribosomal protein S14
19.5405	18.6842	18.6025	14	17.7068	Q8K0V9	Gm10639	Glutathione S-transferase
18.163	17.6034	20.7075	14	17.6185	Q8C2N7	Crip1	Cysteine-rich protein 1
18.6931	18.459	14	18.9957	17.537	P99029	Prdx5	Peroxiredoxin-5, mitochondrial
14	20.2421	18.2062	17.5533	17.5004	Q3TF84	Lrrc59	Leucine-rich repeat-containing protein 59
18.8744	18.0525	14	18.7316	17.4146	Q9QYS0	Papss2	Bifunctional 3-phosphoadenosine 5-phosphosulfate synthase 2
19.749	16.9657	14	18.8194	17.3835	Q9Z204	Hnrnpc	Heterogeneous nuclear ribonucleoproteins C1/C2
16.9557	20.8474	14	17.5179	17.3302	Q7JD03	COX2	Cytochrome c oxidase subunit 2
18.1382	17.5699	14	19.0744	17.1956	Q9CPY7	Lap3	Cytosol aminopeptidase
18.4945	17.313	17.5131	14	16.8301	A2A6G9	Lasp1	LIM and SH3 domain protein 1
17.1534	17.7664	17.806	14	16.6815	Q5SUH7	Clint1	Clathrin interactor 1
